# Supplementary material for: Realistic Silver Optical Constants for Plasmonics
Source: Sci Rep. 2016 Jul 29;6:30605. doi: 10.1038/srep30605 (PMC4965786; doi:10.1038/srep30605)
Supplement: Supplementary Dataset 1 [file srep30605-s2.xls]

## Sheet: Sheet1
Wavelength (nm)	n UNSW	k UNSW
300	1.61913	0.59122
301	1.612	0.557938
302	1.60225	0.523262
303	1.58955	0.487347
304	1.57354	0.450413
305	1.55386	0.412761
306	1.53014	0.374781
307	1.50206	0.336969
308	1.46932	0.299937
309	1.43172	0.264427
310	1.38916	0.231321
311	1.34172	0.201648
312	1.28975	0.176595
313	1.23393	0.157502
314	1.17562	0.145846
315	1.11734	0.143132
316	1.065	0.148531
317	1.01848	0.154621
318	0.974484	0.160869
319	0.931972	0.167436
320	0.890351	0.17445
321	0.84922	0.182042
322	0.808278	0.190358
323	0.767292	0.199569
324	0.726074	0.209883
325	0.684485	0.221555
326	0.642442	0.234901
327	0.599946	0.250303
328	0.557121	0.268212
329	0.514273	0.289115
330	0.471959	0.313464
331	0.431004	0.341531
332	0.392423	0.373224
333	0.357186	0.407977
334	0.325936	0.444836
335	0.298839	0.482717
336	0.27565	0.520676
337	0.25589	0.55804
338	0.239019	0.594401
339	0.224529	0.629555
340	0.211987	0.663428
341	0.201037	0.696026
342	0.191397	0.727395
343	0.18284	0.757604
344	0.175187	0.786728
345	0.168295	0.814844
346	0.16205	0.842027
347	0.156358	0.868344
348	0.151143	0.893862
349	0.146343	0.918637
350	0.141905	0.942723
351	0.137788	0.96617
352	0.133953	0.98902
353	0.13037	1.01131
354	0.127013	1.03309
355	0.123859	1.05438
356	0.120889	1.07521
357	0.118084	1.09561
358	0.115432	1.11561
359	0.112918	1.13523
360	0.110531	1.15449
361	0.10826	1.17341
362	0.106098	1.192
363	0.104036	1.2103
364	0.102066	1.2283
365	0.100182	1.24602
366	0.0983791	1.26348
367	0.0966509	1.2807
368	0.094993	1.29767
369	0.0934026	1.3144
370	0.0918712	1.33094
371	0.0903997	1.34726
372	0.0889833	1.36338
373	0.087619	1.37931
374	0.0863039	1.39505
375	0.0850355	1.41061
376	0.0838113	1.42601
377	0.0826293	1.44124
378	0.0814873	1.45631
379	0.0803835	1.47123
380	0.079316	1.48601
381	0.0782833	1.50064
382	0.0772838	1.51514
383	0.076316	1.5295
384	0.0753786	1.54374
385	0.0744703	1.55785
386	0.07359	1.57185
387	0.0727365	1.58573
388	0.0719088	1.5995
389	0.0711059	1.61315
390	0.0703269	1.62671
391	0.0695708	1.64016
392	0.0688368	1.65351
393	0.0681241	1.66677
394	0.0674321	1.67993
395	0.0667599	1.693
396	0.0661069	1.70598
397	0.0654724	1.71888
398	0.0648559	1.73169
399	0.0642567	1.74442
400	0.0636743	1.75708
401	0.0631082	1.76965
402	0.0625578	1.78215
403	0.0620227	1.79457
404	0.0615023	1.80693
405	0.0609964	1.81921
406	0.0605043	1.83143
407	0.0600258	1.84358
408	0.0595604	1.85566
409	0.0591078	1.86768
410	0.0586676	1.87964
411	0.0582394	1.89153
412	0.057823	1.90337
413	0.0574179	1.91515
414	0.0570239	1.92687
415	0.0566408	1.93854
416	0.0562681	1.95015
417	0.0559057	1.96171
418	0.0555532	1.97322
419	0.0552104	1.98467
420	0.0548771	1.99608
421	0.0545531	2.00743
422	0.0542383	2.01873
423	0.0539317	2.03
424	0.053634	2.04122
425	0.0533446	2.05239
426	0.0530633	2.06351
427	0.05279	2.0746
428	0.0525245	2.08564
429	0.0522665	2.09663
430	0.0520159	2.10759
431	0.0517726	2.11851
432	0.0515364	2.12938
433	0.0513069	2.14022
434	0.0510844	2.15102
435	0.0508683	2.16178
436	0.0506588	2.1725
437	0.0504555	2.18319
438	0.0502584	2.19384
439	0.0500673	2.20446
440	0.0498821	2.21504
441	0.0497026	2.22559
442	0.0495289	2.23611
443	0.0493606	2.24659
444	0.0491978	2.25704
445	0.0490402	2.26746
446	0.0488878	2.27785
447	0.0487405	2.28821
448	0.0485982	2.29853
449	0.0484607	2.30883
450	0.048328	2.3191
451	0.0482	2.32934
452	0.0480765	2.33955
453	0.0479575	2.34973
454	0.047843	2.35989
455	0.0477327	2.37001
456	0.0476266	2.38012
457	0.0475247	2.39019
458	0.0474268	2.40024
459	0.0473329	2.41026
460	0.0472429	2.42026
461	0.0471568	2.43024
462	0.0470744	2.44019
463	0.0469956	2.45011
464	0.0469205	2.46001
465	0.0468489	2.46989
466	0.0467808	2.47975
467	0.0467161	2.48958
468	0.0466548	2.49939
469	0.0465967	2.50918
470	0.0465419	2.51894
471	0.0464902	2.52869
472	0.0464417	2.53841
473	0.0463961	2.54811
474	0.0463536	2.55779
475	0.0463141	2.56746
476	0.0462774	2.5771
477	0.0462435	2.58672
478	0.0462125	2.59632
479	0.0461842	2.6059
480	0.0461585	2.61546
481	0.0461356	2.62501
482	0.0461152	2.63453
483	0.0460974	2.64404
484	0.0460821	2.65353
485	0.0460692	2.663
486	0.0460588	2.67245
487	0.0460508	2.68189
488	0.0460451	2.6913
489	0.0460417	2.70071
490	0.0460406	2.71009
491	0.0460417	2.71946
492	0.046045	2.72881
493	0.0460505	2.73815
494	0.046058	2.74747
495	0.0460677	2.75677
496	0.0460794	2.76606
497	0.0460932	2.77533
498	0.0461089	2.78458
499	0.0461266	2.79382
500	0.0461462	2.80305
501	0.0461677	2.81226
502	0.0461911	2.82146
503	0.0462163	2.83064
504	0.0462433	2.83981
505	0.0462721	2.84896
506	0.0463027	2.8581
507	0.046335	2.86723
508	0.0463689	2.87634
509	0.0464046	2.88544
510	0.0464419	2.89453
511	0.0464808	2.9036
512	0.0465213	2.91266
513	0.0465634	2.9217
514	0.0466071	2.93074
515	0.0466522	2.93976
516	0.0466989	2.94877
517	0.0467471	2.95776
518	0.0467967	2.96674
519	0.0468478	2.97572
520	0.0469003	2.98467
521	0.0469542	2.99362
522	0.0470095	3.00256
523	0.0470662	3.01148
524	0.0471242	3.02039
525	0.0471835	3.02929
526	0.0472441	3.03818
527	0.047306	3.04706
528	0.0473692	3.05593
529	0.0474336	3.06479
530	0.0474993	3.07363
531	0.0475662	3.08247
532	0.0476343	3.09129
533	0.0477036	3.1001
534	0.0477741	3.10891
535	0.0478457	3.1177
536	0.0479185	3.12648
537	0.0479924	3.13526
538	0.0480674	3.14402
539	0.0481435	3.15277
540	0.0482207	3.16151
541	0.048299	3.17025
542	0.0483783	3.17897
543	0.0484587	3.18768
544	0.0485401	3.19639
545	0.0486225	3.20508
546	0.0487059	3.21377
547	0.0487903	3.22245
548	0.0488757	3.23111
549	0.0489621	3.23977
550	0.0490495	3.24842
551	0.0491377	3.25706
552	0.049227	3.26569
553	0.0493171	3.27432
554	0.0494082	3.28293
555	0.0495001	3.29154
556	0.049593	3.30013
557	0.0496867	3.30872
558	0.0497813	3.3173
559	0.0498768	3.32588
560	0.0499732	3.33444
561	0.0500703	3.343
562	0.0501683	3.35154
563	0.0502672	3.36008
564	0.0503668	3.36862
565	0.0504673	3.37714
566	0.0505686	3.38566
567	0.0506706	3.39417
568	0.0507735	3.40267
569	0.0508771	3.41116
570	0.0509815	3.41965
571	0.0510866	3.42813
572	0.0511925	3.4366
573	0.0512991	3.44506
574	0.0514065	3.45352
575	0.0515146	3.46197
576	0.0516234	3.47042
577	0.051733	3.47885
578	0.0518432	3.48728
579	0.0519542	3.4957
580	0.0520656	3.5041
581	0.0521781	3.51253
582	0.0522911	3.52093
583	0.0524048	3.52932
584	0.0525191	3.53771
585	0.0526342	3.54609
586	0.0527498	3.55447
587	0.0528661	3.56283
588	0.0529831	3.5712
589	0.0531007	3.57955
590	0.0532189	3.5879
591	0.0533378	3.59625
592	0.0534572	3.60458
593	0.0535773	3.61291
594	0.053698	3.62124
595	0.0538193	3.62956
596	0.0539412	3.63787
597	0.0540637	3.64617
598	0.0541868	3.65448
599	0.0543105	3.66277
600	0.0544347	3.67106
601	0.0545596	3.67934
602	0.054685	3.68762
603	0.0548109	3.69589
604	0.0549375	3.70416
605	0.0550646	3.71242
606	0.0551922	3.72067
607	0.0553204	3.72892
608	0.0554491	3.73716
609	0.0555784	3.7454
610	0.0557082	3.75363
611	0.0558385	3.76186
612	0.0559694	3.77008
613	0.0561008	3.7783
614	0.0562327	3.78651
615	0.0563652	3.79472
616	0.0564981	3.80292
617	0.0566316	3.81111
618	0.0567655	3.8193
619	0.0569	3.82749
620	0.0570349	3.83567
621	0.0571704	3.84385
622	0.0573064	3.85202
623	0.0574428	3.86018
624	0.0575797	3.86834
625	0.0577171	3.8765
626	0.057855	3.88465
627	0.0579934	3.8928
628	0.0581322	3.90094
629	0.0582715	3.90908
630	0.0584113	3.91721
631	0.0585515	3.92534
632	0.0586922	3.93346
633	0.0588334	3.94158
634	0.058975	3.94969
635	0.0591171	3.9578
636	0.0592596	3.9659
637	0.0594026	3.974
638	0.059546	3.9821
639	0.0596898	3.99019
640	0.0598341	3.99828
641	0.0599789	4.00636
642	0.060124	4.01444
643	0.0602696	4.02252
644	0.0604157	4.03059
645	0.0605621	4.03865
646	0.060709	4.04671
647	0.0608563	4.05477
648	0.061004	4.06282
649	0.0611522	4.07087
650	0.0613008	4.07892
651	0.0614497	4.08696
652	0.0615991	4.095
653	0.0617489	4.10303
654	0.0618992	4.11106
655	0.0620498	4.11908
656	0.0622008	4.1271
657	0.0623522	4.13512
658	0.0625041	4.14314
659	0.0626563	4.15114
660	0.0628089	4.15915
661	0.0629619	4.16715
662	0.0631154	4.17515
663	0.0632692	4.18315
664	0.0634234	4.19114
665	0.0635779	4.19912
666	0.0637329	4.20711
667	0.0638883	4.21509
668	0.064044	4.22306
669	0.0642001	4.23103
670	0.0643566	4.239
671	0.0645135	4.24697
672	0.0646708	4.25493
673	0.0648284	4.26289
674	0.0649864	4.27084
675	0.0651448	4.2788
676	0.0653035	4.28674
677	0.0654626	4.29469
678	0.0656221	4.30263
679	0.065782	4.31057
680	0.0659422	4.3185
681	0.0661028	4.32643
682	0.0662637	4.33436
683	0.066425	4.34228
684	0.0665867	4.35021
685	0.0667487	4.35812
686	0.0669111	4.36604
687	0.0670738	4.37395
688	0.0672369	4.38186
689	0.0674003	4.38976
690	0.0675641	4.39766
691	0.0677283	4.40556
692	0.0678928	4.41346
693	0.0680576	4.42135
694	0.0682228	4.42924
695	0.0683884	4.43713
696	0.0685542	4.44501
697	0.0687205	4.45289
698	0.068887	4.46077
699	0.069054	4.46864
700	0.0692212	4.47651
701	0.0693888	4.48438
702	0.0695567	4.49225
703	0.069725	4.50011
704	0.0698936	4.50797
705	0.0700626	4.51583
706	0.0702319	4.52368
707	0.0704015	4.53153
708	0.0705714	4.53938
709	0.0707417	4.54722
710	0.0709123	4.55507
711	0.0710833	4.56291
712	0.0712545	4.57074
713	0.0714261	4.57858
714	0.0715981	4.58641
715	0.0717703	4.59424
716	0.0719429	4.60206
717	0.0721158	4.60989
718	0.072289	4.61771
719	0.0724626	4.62552
720	0.0726365	4.63334
721	0.0728107	4.64115
722	0.0729852	4.64896
723	0.07316	4.65677
724	0.0733352	4.66457
725	0.0735107	4.67238
726	0.0736865	4.68018
727	0.0738626	4.68797
728	0.074039	4.69577
729	0.0742158	4.70356
730	0.0743929	4.71135
731	0.0745702	4.71913
732	0.0747479	4.72692
733	0.0749259	4.7347
734	0.0751043	4.74248
735	0.0752829	4.75026
736	0.0754619	4.75803
737	0.0756411	4.7658
738	0.0758207	4.77357
739	0.0760006	4.78134
740	0.0761807	4.78911
741	0.0763612	4.79687
742	0.076542	4.80463
743	0.076723	4.81238
744	0.0769046	4.82014
745	0.0770863	4.8279
746	0.0772683	4.83565
747	0.0774506	4.8434
748	0.0776333	4.85114
749	0.0778162	4.85889
750	0.0779995	4.86663
751	0.078183	4.87437
752	0.0783669	4.88211
753	0.078551	4.88984
754	0.0787355	4.89758
755	0.0789202	4.90531
756	0.0791053	4.91303
757	0.0792906	4.92076
758	0.0794763	4.92849
759	0.0796622	4.93621
760	0.0798485	4.94393
761	0.080035	4.95165
762	0.0802219	4.95936
763	0.080409	4.96707
764	0.0805965	4.97479
765	0.0807842	4.9825
766	0.0809722	4.9902
767	0.0811606	4.99791
768	0.0813492	5.00561
769	0.0815381	5.01331
770	0.0817273	5.02101
771	0.0819168	5.02871
772	0.0821066	5.0364
773	0.0822967	5.0441
774	0.0824871	5.05179
775	0.0826777	5.05948
776	0.0828687	5.06717
777	0.0830599	5.07485
778	0.0832515	5.08253
779	0.0834433	5.09022
780	0.0836354	5.09789
781	0.0838279	5.10557
782	0.0840206	5.11325
783	0.0842135	5.12092
784	0.0844068	5.12859
785	0.0846004	5.13626
786	0.0847943	5.14393
787	0.0849884	5.1516
788	0.0851828	5.15926
789	0.0853775	5.16692
790	0.0855725	5.17458
791	0.0857678	5.18224
792	0.0859634	5.1899
793	0.0861593	5.19756
794	0.0863554	5.20521
795	0.0865518	5.21286
796	0.0867486	5.22051
797	0.0869456	5.22816
798	0.0871428	5.2358
799	0.0873404	5.24345
800	0.0875383	5.25109
801	0.0877364	5.25873
802	0.0879349	5.26637
803	0.0881335	5.27401
804	0.0883325	5.28164
805	0.0885318	5.28928
806	0.0887313	5.29691
807	0.0889311	5.30454
808	0.0891312	5.31217
809	0.0893316	5.3198
810	0.0895323	5.32742
811	0.0897332	5.33505
812	0.0899345	5.34267
813	0.090136	5.35029
814	0.0903378	5.35791
815	0.0905398	5.36552
816	0.0907422	5.37314
817	0.0909448	5.38075
818	0.0911477	5.38837
819	0.0913509	5.39598
820	0.0915543	5.40359
821	0.0917581	5.41119
822	0.0919621	5.4188
823	0.0921664	5.4264
824	0.0923709	5.43401
825	0.0925758	5.44161
826	0.0927809	5.44921
827	0.0929863	5.45681
828	0.093192	5.4644
829	0.0933979	5.472
830	0.0936042	5.47959
831	0.0938107	5.48718
832	0.0940174	5.49477
833	0.0942245	5.50236
834	0.0944318	5.50995
835	0.0946396	5.51754
836	0.0948473	5.52512
837	0.0950555	5.5327
838	0.0952639	5.54028
839	0.0954726	5.54786
840	0.0956816	5.55544
841	0.0958908	5.56302
842	0.0961003	5.5706
843	0.0963101	5.57817
844	0.0965202	5.58574
845	0.0967305	5.59331
846	0.0969407	5.60087
847	0.0971515	5.60843
848	0.0973632	5.61602
849	0.0975746	5.62358
850	0.0977863	5.63115
851	0.0979983	5.63871
852	0.0982105	5.64627
853	0.098423	5.65383
854	0.0986358	5.66139
855	0.0988489	5.66895
856	0.0990622	5.67651
857	0.0992758	5.68406
858	0.0994894	5.6916
859	0.0997038	5.69917
860	0.0999183	5.70672
861	0.100133	5.71426
862	0.100348	5.72181
863	0.100563	5.72936
864	0.100779	5.7369
865	0.100994	5.74445
866	0.10121	5.75199
867	0.101427	5.75953
868	0.101643	5.76707
869	0.10186	5.77461
870	0.102077	5.78215
871	0.102295	5.78968
872	0.102512	5.79722
873	0.10273	5.80475
874	0.102948	5.81229
875	0.103167	5.81982
876	0.103386	5.82735
877	0.103605	5.83487
878	0.103824	5.8424
879	0.104043	5.84993
880	0.104263	5.85745
881	0.104483	5.86498
882	0.104703	5.8725
883	0.104924	5.88002
884	0.105145	5.88754
885	0.105366	5.89506
886	0.105587	5.90258
887	0.105809	5.91009
888	0.106031	5.91761
889	0.106253	5.92512
890	0.106476	5.93263
891	0.106698	5.94015
892	0.106921	5.94766
893	0.107145	5.95517
894	0.107368	5.96267
895	0.107592	5.97018
896	0.107816	5.97769
897	0.10804	5.98519
898	0.108265	5.99269
899	0.10849	6.0002
900	0.108715	6.0077
901	0.10894	6.0152
902	0.109166	6.0227
903	0.109392	6.03019
904	0.109618	6.03769
905	0.109845	6.04519
906	0.110071	6.05268
907	0.110298	6.06017
908	0.110525	6.06767
909	0.110753	6.07516
910	0.110981	6.08265
911	0.111209	6.09014
912	0.111437	6.09762
913	0.111666	6.10511
914	0.111894	6.1126
915	0.112124	6.12008
916	0.112353	6.12756
917	0.112583	6.13505
918	0.112812	6.14253
919	0.113043	6.15001
920	0.113273	6.15749
921	0.113504	6.16497
922	0.113735	6.17244
923	0.113966	6.17992
924	0.114197	6.18739
925	0.114429	6.19487
926	0.114661	6.20234
927	0.114893	6.20981
928	0.115126	6.21728
929	0.115358	6.22475
930	0.115592	6.23222
931	0.115825	6.23969
932	0.116058	6.24716
933	0.116292	6.25462
934	0.116526	6.26209
935	0.116761	6.26955
936	0.116995	6.27701
937	0.11723	6.28448
938	0.117465	6.29194
939	0.117701	6.2994
940	0.117936	6.30686
941	0.118172	6.31431
942	0.118408	6.32177
943	0.118645	6.32923
944	0.118882	6.33668
945	0.119119	6.34414
946	0.119356	6.35159
947	0.119593	6.35904
948	0.119831	6.36649
949	0.120069	6.37394
950	0.120307	6.38139
951	0.120546	6.38884
952	0.120785	6.39629
953	0.121024	6.40374
954	0.121263	6.41118
955	0.121503	6.41863
956	0.121743	6.42607
957	0.121983	6.43351
958	0.122223	6.44095
959	0.122464	6.4484
960	0.122704	6.45584
961	0.122946	6.46327
962	0.123187	6.47071
963	0.123429	6.47815
964	0.123671	6.48559
965	0.123913	6.49302
966	0.124155	6.50046
967	0.124398	6.50789
968	0.124641	6.51532
969	0.124884	6.52276
970	0.125128	6.53019
971	0.125371	6.53762
972	0.125615	6.54505
973	0.12586	6.55248
974	0.126104	6.5599
975	0.126349	6.56733
976	0.126594	6.57476
977	0.126839	6.58218
978	0.127085	6.58961
979	0.127331	6.59703
980	0.127577	6.60445
981	0.127823	6.61187
982	0.12807	6.61929
983	0.128317	6.62671
984	0.128564	6.63413
985	0.128811	6.64155
986	0.129059	6.64897
987	0.129307	6.65639
988	0.129555	6.6638
989	0.129803	6.67122
990	0.130052	6.67863
991	0.130301	6.68604
992	0.13055	6.69346
993	0.1308	6.70087
994	0.131049	6.70828
995	0.131299	6.71569
996	0.13155	6.7231
997	0.1318	6.73051
998	0.132051	6.73792
999	0.132302	6.74532
1000	0.132553	6.75273
1001	0.132805	6.76013
1002	0.133056	6.76754
1003	0.133308	6.77494
1004	0.133561	6.78235
1005	0.133813	6.78975
1006	0.134066	6.79715
1007	0.134319	6.80455
1008	0.134572	6.81195
1009	0.134826	6.81935
1010	0.13508	6.82675
1011	0.135334	6.83415
1012	0.135588	6.84154
1013	0.135843	6.84894
1014	0.136098	6.85633
1015	0.136353	6.86373
1016	0.136608	6.87112
1017	0.136864	6.87852
1018	0.13712	6.88591
1019	0.137376	6.8933
1020	0.137633	6.90069
1021	0.137889	6.90808
1022	0.138146	6.91547
1023	0.138403	6.92286
1024	0.138661	6.93025
1025	0.138919	6.93763
1026	0.139177	6.94502
1027	0.139435	6.95241
1028	0.139693	6.95979
1029	0.139952	6.96718
1030	0.140211	6.97456
1031	0.14047	6.98194
1032	0.14073	6.98933
1033	0.14099	6.99671
1034	0.14125	7.00409
1035	0.14151	7.01147
1036	0.141771	7.01885
1037	0.142031	7.02623
1038	0.142292	7.0336
1039	0.142554	7.04098
1040	0.142815	7.04836
1041	0.143077	7.05573
1042	0.143339	7.06311
1043	0.143602	7.07048
1044	0.143859	7.07772
1045	0.144127	7.08523
1046	0.14439	7.0926
1047	0.144654	7.09997
1048	0.144917	7.10735
1049	0.145181	7.11472
1050	0.145445	7.12209
1051	0.14571	7.12946
1052	0.145974	7.13682
1053	0.146239	7.14419
1054	0.146504	7.15156
1055	0.14677	7.15892
1056	0.147035	7.16629
1057	0.147301	7.17366
1058	0.147568	7.18102
1059	0.147834	7.18838
1060	0.148101	7.19575
1061	0.148368	7.20311
1062	0.148635	7.21047
1063	0.148902	7.21783
1064	0.14917	7.22519
1065	0.149438	7.23255
1066	0.149706	7.23991
1067	0.149975	7.24727
1068	0.150244	7.25463
1069	0.150513	7.26199
1070	0.150782	7.26934
1071	0.151052	7.2767
1072	0.151321	7.28406
1073	0.151591	7.29141
1074	0.151862	7.29876
1075	0.152132	7.30612
1076	0.152403	7.31347
1077	0.152674	7.32082
1078	0.152945	7.32818
1079	0.153217	7.33553
1080	0.153489	7.34288
1081	0.153761	7.35023
1082	0.154033	7.35758
1083	0.154306	7.36493
1084	0.154579	7.37227
1085	0.154852	7.37962
1086	0.155125	7.38697
1087	0.155399	7.39431
1088	0.155673	7.40166
1089	0.155947	7.409
1090	0.156221	7.41635
1091	0.156496	7.42369
1092	0.156771	7.43104
1093	0.157046	7.43838
1094	0.157321	7.44572
1095	0.157597	7.45306
1096	0.157873	7.4604
1097	0.158149	7.46774
1098	0.158426	7.47508
1099	0.158702	7.48242
1100	0.158979	7.48976
1101	0.159256	7.4971
1102	0.159534	7.50444
1103	0.159812	7.51177
1104	0.16009	7.51911
1105	0.160368	7.52645
1106	0.160646	7.53378
1107	0.160925	7.54112
1108	0.161204	7.54845
1109	0.161483	7.55578
1110	0.161763	7.56312
1111	0.162042	7.57045
1112	0.162323	7.57778
1113	0.162603	7.58511
1114	0.162883	7.59244
1115	0.163164	7.59977
1116	0.163445	7.6071
1117	0.163726	7.61443
1118	0.164008	7.62176
1119	0.16429	7.62909
1120	0.164572	7.63642
1121	0.164854	7.64374
1122	0.165137	7.65107
1123	0.165419	7.6584
1124	0.165696	7.66554
1125	0.165986	7.67305
1126	0.166269	7.68037
1127	0.166553	7.68769
1128	0.166837	7.69502
1129	0.167122	7.70234
1130	0.167406	7.70966
1131	0.167691	7.71698
1132	0.167976	7.7243
1133	0.168262	7.73163
1134	0.168547	7.73895
1135	0.168833	7.74626
1136	0.169119	7.75358
1137	0.169406	7.7609
1138	0.169692	7.76822
1139	0.169979	7.77554
1140	0.170266	7.78285
1141	0.170554	7.79017
1142	0.170841	7.79749
1143	0.171129	7.8048
1144	0.171417	7.81212
1145	0.171706	7.81943
1146	0.171995	7.82675
1147	0.172284	7.83406
1148	0.172573	7.84137
1149	0.172862	7.84868
1150	0.173152	7.856
1151	0.173442	7.86331
1152	0.173732	7.87062
1153	0.174022	7.87793
1154	0.174313	7.88524
1155	0.174604	7.89255
1156	0.174895	7.89986
1157	0.175187	7.90716
1158	0.175479	7.91447
1159	0.175771	7.92178
1160	0.176063	7.92909
1161	0.176355	7.93639
1162	0.176648	7.9437
1163	0.176941	7.951
1164	0.177234	7.95831
1165	0.177528	7.96561
1166	0.177822	7.97292
1167	0.178116	7.98022
1168	0.17841	7.98752
1169	0.178704	7.99483
1170	0.178999	8.00213
1171	0.179294	8.00943
1172	0.179589	8.01673
1173	0.179885	8.02403
1174	0.180181	8.03133
1175	0.180477	8.03863
1176	0.180773	8.04593
1177	0.18107	8.05323
1178	0.181367	8.06053
1179	0.181661	8.06776
1180	0.181961	8.07512
1181	0.182258	8.08242
1182	0.182556	8.08972
1183	0.182854	8.09701
1184	0.183153	8.10431
1185	0.183451	8.1116
1186	0.18375	8.1189
1187	0.184049	8.12619
1188	0.184349	8.13349
1189	0.184648	8.14078
1190	0.184948	8.14807
1191	0.185248	8.15536
1192	0.185549	8.16266
1193	0.185849	8.16995
1194	0.18615	8.17724
1195	0.186451	8.18453
1196	0.186753	8.19182
1197	0.187054	8.19911
1198	0.187356	8.2064
1199	0.187658	8.21369
1200	0.187961	8.22098
1201	0.188263	8.22826
1202	0.188566	8.23555
1203	0.188869	8.24284
1204	0.189173	8.25013
1205	0.189476	8.25741
1206	0.18978	8.2647
1207	0.190085	8.27198
1208	0.190389	8.27927
1209	0.190694	8.28655
1210	0.190999	8.29384
1211	0.191304	8.30112
1212	0.191609	8.3084
1213	0.191915	8.31569
1214	0.192221	8.32297
1215	0.192527	8.33025
1216	0.192834	8.33753
1217	0.19314	8.34481
1218	0.193447	8.35209
1219	0.193754	8.35937
1220	0.194062	8.36665
1221	0.19437	8.37393
1222	0.194678	8.38121
1223	0.194986	8.38849
1224	0.195294	8.39577
1225	0.195603	8.40305
1226	0.195912	8.41032
1227	0.196221	8.4176
1228	0.196531	8.42488
1229	0.196841	8.43215
1230	0.197151	8.43943
1231	0.197461	8.44671
1232	0.197771	8.45398
1233	0.198082	8.46125
1234	0.198393	8.46853
1235	0.198704	8.4758
1236	0.199016	8.48308
1237	0.199328	8.49035
1238	0.19964	8.49762
1239	0.199952	8.50489
1240	0.200265	8.51217
1241	0.200577	8.51944
1242	0.20089	8.52671
1243	0.201204	8.53398
1244	0.201517	8.54125
1245	0.201831	8.54852
1246	0.202145	8.55579
1247	0.202459	8.56306
1248	0.202774	8.57033
1249	0.203089	8.57759
1250	0.203404	8.58486
1251	0.203719	8.59213
1252	0.204035	8.5994
1253	0.204351	8.60666
1254	0.204667	8.61393
1255	0.204983	8.62119
1256	0.2053	8.62846
1257	0.205616	8.63573
1258	0.205933	8.64299
1259	0.206251	8.65025
1260	0.206568	8.65752
1261	0.206886	8.66478
1262	0.207204	8.67205
1263	0.207523	8.67931
1264	0.207836	8.68645
1265	0.20816	8.69383
1266	0.208479	8.70109
1267	0.208799	8.70836
1268	0.209118	8.71562
1269	0.209438	8.72288
1270	0.209759	8.73016
1271	0.210079	8.7374
1272	0.210399	8.74466
1273	0.21072	8.75192
1274	0.211041	8.75918
1275	0.211363	8.76643
1276	0.211691	8.77384
1277	0.212006	8.78095
1278	0.212329	8.78821
1279	0.212651	8.79546
1280	0.212974	8.80272
1281	0.213296	8.80998
1282	0.21362	8.81723
1283	0.213943	8.82449
1284	0.214267	8.83174
1285	0.214591	8.839
1286	0.214915	8.84625
1287	0.215239	8.85351
1288	0.215564	8.86076
1289	0.215889	8.86801
1290	0.216214	8.87527
1291	0.21654	8.88252
1292	0.216865	8.88977
1293	0.217191	8.89702
1294	0.217517	8.90428
1295	0.217844	8.91153
1296	0.218171	8.91878
1297	0.218497	8.92603
1298	0.218825	8.93328
1299	0.219152	8.94053
1300	0.21948	8.94778
1301	0.219808	8.95503
1302	0.220136	8.96228
1303	0.220465	8.96953
1304	0.220793	8.97677
1305	0.221122	8.98402
1306	0.221451	8.99127
1307	0.221781	8.99852
1308	0.222111	9.00576
1309	0.222441	9.01301
1310	0.222771	9.02026
1311	0.223101	9.0275
1312	0.223432	9.03475
1313	0.223763	9.04199
1314	0.224094	9.04924
1315	0.224426	9.05648
1316	0.224758	9.06373
1317	0.22509	9.07097
1318	0.225422	9.07821
1319	0.225754	9.08546
1320	0.226087	9.0927
1321	0.22642	9.09994
1322	0.226753	9.10718
1323	0.227087	9.11443
1324	0.227421	9.12167
1325	0.227755	9.12891
1326	0.228089	9.13615
1327	0.228424	9.14339
1328	0.228758	9.15063
1329	0.229093	9.15787
1330	0.229429	9.16511
1331	0.229764	9.17235
1332	0.2301	9.17959
1333	0.230436	9.18683
1334	0.230772	9.19406
1335	0.231109	9.2013
1336	0.231446	9.20854
1337	0.231783	9.21578
1338	0.23212	9.22302
1339	0.232458	9.23025
1340	0.232796	9.23749
1341	0.233134	9.24472
1342	0.233472	9.25196
1343	0.23381	9.2592
1344	0.234149	9.26643
1345	0.234488	9.27367
1346	0.234828	9.2809
1347	0.235167	9.28813
1348	0.235507	9.29537
1349	0.235847	9.3026
1350	0.236188	9.30984
1351	0.236528	9.31707
1352	0.236869	9.3243
1353	0.23721	9.33153
1354	0.237551	9.33877
1355	0.237893	9.346
1356	0.238235	9.35323
1357	0.238577	9.36046
1358	0.238919	9.36769
1359	0.239262	9.37492
1360	0.239605	9.38215
1361	0.239948	9.38938
1362	0.240291	9.39661
1363	0.240635	9.40384
1364	0.240979	9.41107
1365	0.241323	9.4183
1366	0.241673	9.42566
1367	0.242012	9.43275
1368	0.242357	9.43998
1369	0.242702	9.44721
1370	0.243047	9.45444
1371	0.243393	9.46166
1372	0.243738	9.46888
1373	0.244085	9.47612
1374	0.244431	9.48334
1375	0.244778	9.49057
1376	0.245125	9.49779
1377	0.245472	9.50502
1378	0.245812	9.51209
1379	0.246167	9.51947
1380	0.246515	9.52669
1381	0.246863	9.53392
1382	0.247211	9.54114
1383	0.24756	9.54837
1384	0.247909	9.55559
1385	0.248258	9.56281
1386	0.248608	9.57003
1387	0.248957	9.57726
1388	0.249307	9.58448
1389	0.249657	9.5917
1390	0.250008	9.59892
1391	0.250358	9.60614
1392	0.250709	9.61336
1393	0.251061	9.62058
1394	0.251412	9.6278
1395	0.251764	9.63502
1396	0.252116	9.64224
1397	0.252468	9.64946
1398	0.25282	9.65668
1399	0.253173	9.6639
1400	0.253526	9.67112
1401	0.253879	9.67834
1402	0.254232	9.68556
1403	0.254586	9.69278
1404	0.25494	9.69999
1405	0.255294	9.70721
1406	0.255649	9.71443
1407	0.256003	9.72164
1408	0.256358	9.72886
1409	0.256714	9.73608
1410	0.257069	9.74329
1411	0.257425	9.75051
1412	0.257781	9.75772
1413	0.258137	9.76494
1414	0.258493	9.77215
1415	0.25885	9.77937
1416	0.259207	9.78658
1417	0.259564	9.7938
1418	0.259922	9.80101
1419	0.26028	9.80822
1420	0.260638	9.81544
1421	0.260996	9.82265
1422	0.261354	9.82986
1423	0.261713	9.83707
1424	0.262072	9.84429
1425	0.262431	9.8515
1426	0.262791	9.85871
1427	0.26315	9.86592
1428	0.26351	9.87313
1429	0.263871	9.88034
1430	0.264231	9.88755
1431	0.264592	9.89476
1432	0.264953	9.90197
1433	0.265314	9.90918
1434	0.265676	9.91639
1435	0.266037	9.9236
1436	0.266399	9.93081
1437	0.266762	9.93802
1438	0.267124	9.94523
1439	0.267487	9.95244
1440	0.26785	9.95965
1441	0.268213	9.96685
1442	0.268577	9.97406
1443	0.26894	9.98127
1444	0.269304	9.98848
1445	0.269669	9.99568
1446	0.270033	10.0029
1447	0.270398	10.0101
1448	0.270763	10.0173
1449	0.271128	10.0245
1450	0.271494	10.0317
1451	0.27186	10.0389
1452	0.272226	10.0461
1453	0.272592	10.0533
1454	0.272958	10.0605
1455	0.27332	10.0676
1456	0.273692	10.0749
1457	0.27406	10.0821
1458	0.274427	10.0893
1459	0.274795	10.0965
1460	0.275163	10.1038
1461	0.275531	10.111
1462	0.2759	10.1182
1463	0.276269	10.1254
1464	0.276638	10.1326
1465	0.277007	10.1398
1466	0.277376	10.147
1467	0.277746	10.1542
1468	0.278116	10.1614
1469	0.278487	10.1686
1470	0.278857	10.1758
1471	0.279228	10.183
1472	0.279599	10.1902
1473	0.27997	10.1974
1474	0.280342	10.2046
1475	0.280714	10.2118
1476	0.281086	10.219
1477	0.281458	10.2262
1478	0.281831	10.2334
1479	0.282203	10.2406
1480	0.282577	10.2478
1481	0.28295	10.255
1482	0.283323	10.2622
1483	0.283697	10.2694
1484	0.284071	10.2765
1485	0.284446	10.2837
1486	0.28482	10.2909
1487	0.285195	10.2981
1488	0.28557	10.3053
1489	0.285945	10.3125
1490	0.286321	10.3197
1491	0.286697	10.3269
1492	0.287073	10.3341
1493	0.287449	10.3413
1494	0.287826	10.3485
1495	0.288203	10.3557
1496	0.28858	10.3629
1497	0.288957	10.3701
1498	0.289335	10.3773
1499	0.289713	10.3845
1500	0.290091	10.3917
1501	0.290469	10.3989
1502	0.290848	10.4061
1503	0.291227	10.4133
1504	0.291606	10.4204
1505	0.291985	10.4276
1506	0.292365	10.4348
1507	0.292744	10.442
1508	0.293125	10.4492
1509	0.293505	10.4564
1510	0.293885	10.4636
1511	0.294266	10.4708
1512	0.294647	10.478
1513	0.295029	10.4852
1514	0.29541	10.4924
1515	0.295792	10.4995
1516	0.296174	10.5067
1517	0.296557	10.5139
1518	0.296939	10.5211
1519	0.297322	10.5283
1520	0.297705	10.5355
1521	0.298089	10.5427
1522	0.298472	10.5499
1523	0.298856	10.5571
1524	0.29924	10.5642
1525	0.299625	10.5714
1526	0.300009	10.5786
1527	0.300394	10.5858
1528	0.300779	10.593
1529	0.301165	10.6002
1530	0.30155	10.6074
1531	0.301936	10.6146
1532	0.302322	10.6217
1533	0.302709	10.6289
1534	0.303095	10.6361
1535	0.303482	10.6433
1536	0.303869	10.6505
1537	0.304257	10.6577
1538	0.304644	10.6649
1539	0.305032	10.672
1540	0.30542	10.6792
1541	0.305809	10.6864
1542	0.306198	10.6936
1543	0.306586	10.7008
1544	0.306976	10.708
1545	0.307365	10.7151
1546	0.307755	10.7223
1547	0.308144	10.7295
1548	0.308535	10.7367
1549	0.308925	10.7439
1550	0.309316	10.7511
1551	0.309707	10.7582
1552	0.310098	10.7654
1553	0.310489	10.7726
1554	0.310881	10.7798
1555	0.311273	10.787
1556	0.311665	10.7941
1557	0.312057	10.8013
1558	0.31245	10.8085
1559	0.312843	10.8157
1560	0.313236	10.8229
1561	0.313629	10.83
1562	0.314023	10.8372
1563	0.314417	10.8444
1564	0.314811	10.8516
1565	0.315206	10.8588
1566	0.3156	10.8659
1567	0.315995	10.8731
1568	0.31639	10.8803
1569	0.316786	10.8875
1570	0.317181	10.8947
1571	0.317577	10.9018
1572	0.317973	10.909
1573	0.31837	10.9162
1574	0.318767	10.9234
1575	0.319163	10.9305
1576	0.319561	10.9377
1577	0.319958	10.9449
1578	0.320356	10.9521
1579	0.320754	10.9593
1580	0.321152	10.9664
1581	0.32155	10.9736
1582	0.321949	10.9808
1583	0.322348	10.988
1584	0.322747	10.9951
1585	0.323147	11.0023
1586	0.323546	11.0095
1587	0.323946	11.0167
1588	0.324346	11.0238
1589	0.324747	11.031
1590	0.325147	11.0382
1591	0.325548	11.0454
1592	0.32595	11.0525
1593	0.326351	11.0597
1594	0.326753	11.0669
1595	0.327155	11.074
1596	0.327557	11.0812
1597	0.327959	11.0884
1598	0.328362	11.0956
1599	0.328765	11.1027
1600	0.329168	11.1099
1601	0.329572	11.1171
1602	0.329975	11.1243
1603	0.330379	11.1314
1604	0.330783	11.1386
1605	0.331188	11.1458
1606	0.331592	11.1529
1607	0.331997	11.1601
1608	0.332403	11.1673
1609	0.332808	11.1745
1610	0.333214	11.1816
1611	0.33362	11.1888
1612	0.334026	11.196
1613	0.334432	11.2031
1614	0.334839	11.2103
1615	0.335246	11.2175
1616	0.335653	11.2246
1617	0.336061	11.2318
1618	0.336468	11.239
1619	0.336876	11.2461
1620	0.337285	11.2533
1621	0.337693	11.2605
1622	0.338102	11.2677
1623	0.338511	11.2748
1624	0.33892	11.282
1625	0.339329	11.2892
1626	0.339739	11.2963
1627	0.340149	11.3035
1628	0.340559	11.3107
1629	0.34097	11.3178
1630	0.34138	11.325
1631	0.341791	11.3322
1632	0.342203	11.3393
1633	0.342614	11.3465
1634	0.343026	11.3537
1635	0.343438	11.3608
1636	0.34385	11.368
1637	0.344262	11.3751
1638	0.344675	11.3823
1639	0.345088	11.3895
1640	0.345501	11.3966
1641	0.345915	11.4038
1642	0.346328	11.411
1643	0.346742	11.4181
1644	0.347157	11.4253
1645	0.347571	11.4325
1646	0.347986	11.4396
1647	0.348401	11.4468
1648	0.348816	11.454
1649	0.349231	11.4611
1650	0.349647	11.4683
1651	0.350063	11.4754
1652	0.350479	11.4826
1653	0.350896	11.4898
1654	0.351313	11.4969
1655	0.35173	11.5041
1656	0.352147	11.5113
1657	0.352564	11.5184
1658	0.352982	11.5256
1659	0.3534	11.5327
1660	0.353818	11.5399
1661	0.354237	11.5471
1662	0.354655	11.5542
1663	0.355074	11.5614
1664	0.355494	11.5685
1665	0.355913	11.5757
1666	0.356333	11.5829
1667	0.356753	11.59
1668	0.357173	11.5972
1669	0.357593	11.6043
1670	0.358014	11.6115
1671	0.358435	11.6187
1672	0.358856	11.6258
1673	0.359278	11.633
1674	0.3597	11.6401
1675	0.360122	11.6473
1676	0.360544	11.6544
1677	0.360966	11.6616
1678	0.361389	11.6688
1679	0.361812	11.6759
1680	0.362235	11.6831
1681	0.362659	11.6902
1682	0.363082	11.6974
1683	0.363506	11.7046
1684	0.363931	11.7117
1685	0.364355	11.7189
1686	0.36478	11.726
1687	0.365205	11.7332
1688	0.36563	11.7403
1689	0.366055	11.7475
1690	0.366481	11.7546
1691	0.366907	11.7618
1692	0.367333	11.769
1693	0.36776	11.7761
1694	0.368187	11.7833
1695	0.368614	11.7904
1696	0.369041	11.7976
1697	0.369468	11.8047
1698	0.369896	11.8119
1699	0.370324	11.819
1700	0.370752	11.8262
1701	0.371181	11.8333
1702	0.37161	11.8405
1703	0.372039	11.8477
1704	0.372468	11.8548
1705	0.372897	11.862
1706	0.373327	11.8691
1707	0.373757	11.8763
1708	0.374187	11.8834
1709	0.374618	11.8906
1710	0.375048	11.8977
1711	0.375479	11.9049
1712	0.375911	11.912
1713	0.376342	11.9192
1714	0.376774	11.9263
1715	0.377206	11.9335
1716	0.377638	11.9406
1717	0.378071	11.9478
1718	0.378503	11.9549
1719	0.378936	11.9621
1720	0.37937	11.9692
1721	0.379803	11.9764
1722	0.380237	11.9835
1723	0.380671	11.9907
1724	0.381105	11.9978
1725	0.381539	12.005
1726	0.381974	12.0121
1727	0.382409	12.0193
1728	0.382844	12.0264
1729	0.38328	12.0336
1730	0.383716	12.0407
1731	0.384152	12.0479
1732	0.384588	12.055
1733	0.385024	12.0622
1734	0.385461	12.0693
1735	0.385898	12.0765
1736	0.386335	12.0836
1737	0.386773	12.0908
1738	0.387211	12.0979
1739	0.387649	12.1051
1740	0.388087	12.1122
1741	0.388525	12.1194
1742	0.388964	12.1265
1743	0.389403	12.1337
1744	0.389842	12.1408
1745	0.390282	12.148
1746	0.390721	12.1551
1747	0.391161	12.1622
1748	0.391602	12.1694
1749	0.392042	12.1765
1750	0.392483	12.1837
1751	0.392924	12.1908
1752	0.393365	12.198
1753	0.393807	12.2051
1754	0.394248	12.2123
1755	0.39469	12.2194
1756	0.395133	12.2266
1757	0.395575	12.2337
1758	0.396018	12.2408
1759	0.396461	12.248
1760	0.396904	12.2551
1761	0.397347	12.2623
1762	0.397791	12.2694
1763	0.398235	12.2766
1764	0.398679	12.2837
1765	0.399124	12.2909
1766	0.399569	12.298
1767	0.400014	12.3051
1768	0.400459	12.3123
1769	0.400904	12.3194
1770	0.40135	12.3266
1771	0.401796	12.3337
1772	0.402242	12.3409
1773	0.402689	12.348
1774	0.403135	12.3551
1775	0.403582	12.3623
1776	0.40403	12.3694
1777	0.404477	12.3766
1778	0.404925	12.3837
1779	0.405373	12.3909
1780	0.405821	12.398
1781	0.40627	12.4051
1782	0.406718	12.4123
1783	0.407167	12.4194
1784	0.407617	12.4266
1785	0.408066	12.4337
1786	0.408516	12.4408
1787	0.408966	12.448
1788	0.409416	12.4551
1789	0.409866	12.4623
1790	0.410317	12.4694
1791	0.410768	12.4765
1792	0.411219	12.4837
1793	0.411671	12.4908
1794	0.412123	12.498
1795	0.412575	12.5051
1796	0.413027	12.5122
1797	0.413479	12.5194
1798	0.413932	12.5265
1799	0.414385	12.5336
1800	0.414838	12.5408
1801	0.415292	12.5479
1802	0.415745	12.5551
1803	0.416199	12.5622
1804	0.416654	12.5693
1805	0.417108	12.5765
1806	0.417563	12.5836
1807	0.418018	12.5907
1808	0.418473	12.5979
1809	0.418928	12.605
1810	0.419384	12.6122
1811	0.41984	12.6193
1812	0.420296	12.6264
1813	0.420753	12.6336
1814	0.42121	12.6407
1815	0.421666	12.6478
1816	0.422124	12.655
1817	0.422581	12.6621
1818	0.423039	12.6692
1819	0.423497	12.6764
1820	0.423955	12.6835
1821	0.424414	12.6907
1822	0.424872	12.6978
1823	0.425331	12.7049
1824	0.42579	12.7121
1825	0.42625	12.7192
1826	0.42671	12.7263
1827	0.42717	12.7335
1828	0.42763	12.7406
1829	0.42809	12.7477
1830	0.428551	12.7549
1831	0.429012	12.762
1832	0.429473	12.7691
1833	0.429935	12.7763
1834	0.430396	12.7834
1835	0.430858	12.7905
1836	0.43132	12.7977
1837	0.431783	12.8048
1838	0.432246	12.8119
1839	0.432709	12.8191
1840	0.433172	12.8262
1841	0.433635	12.8333
1842	0.434099	12.8405
1843	0.434563	12.8476
1844	0.435027	12.8547
1845	0.435492	12.8619
1846	0.435956	12.869
1847	0.436421	12.8761
1848	0.436886	12.8833
1849	0.437352	12.8904
1850	0.437818	12.8975
1851	0.438284	12.9046
1852	0.43875	12.9118
1853	0.439216	12.9189
1854	0.439683	12.926
1855	0.44015	12.9332
1856	0.440617	12.9403
1857	0.441085	12.9474
1858	0.441552	12.9546
1859	0.44202	12.9617
1860	0.442488	12.9688
1861	0.442957	12.9759
1862	0.443425	12.9831
1863	0.443894	12.9902
1864	0.444364	12.9973
1865	0.444833	13.0045
1866	0.445303	13.0116
1867	0.445773	13.0187
1868	0.446243	13.0258
1869	0.446713	13.033
1870	0.447184	13.0401
1871	0.447655	13.0472
1872	0.448126	13.0544
1873	0.448598	13.0615
1874	0.449069	13.0686
1875	0.449541	13.0757
1876	0.450013	13.0829
1877	0.450486	13.09
1878	0.450958	13.0971
1879	0.451431	13.1043
1880	0.451905	13.1114
1881	0.452378	13.1185
1882	0.452852	13.1256
1883	0.453326	13.1328
1884	0.4538	13.1399
1885	0.454274	13.147
1886	0.454749	13.1541
1887	0.455224	13.1613
1888	0.455699	13.1684
1889	0.456174	13.1755
1890	0.45665	13.1826
1891	0.457126	13.1898
1892	0.457602	13.1969
1893	0.458079	13.204
1894	0.458555	13.2111
1895	0.459032	13.2183
1896	0.459509	13.2254
1897	0.459987	13.2325
1898	0.460464	13.2396
1899	0.460942	13.2468
1900	0.461421	13.2539
1901	0.461899	13.261
1902	0.462378	13.2681
1903	0.462857	13.2753
1904	0.463336	13.2824
1905	0.463815	13.2895
1906	0.464295	13.2966
1907	0.464775	13.3038
1908	0.465255	13.3109
1909	0.465735	13.318
1910	0.466216	13.3251
1911	0.466697	13.3322
1912	0.467178	13.3394
1913	0.467659	13.3465
1914	0.468141	13.3536
1915	0.468623	13.3607
1916	0.469105	13.3679
1917	0.469587	13.375
1918	0.47007	13.3821
1919	0.470553	13.3892
1920	0.471036	13.3963
1921	0.47152	13.4035
1922	0.472003	13.4106
1923	0.472487	13.4177
1924	0.472971	13.4248
1925	0.473456	13.432
1926	0.47394	13.4391
1927	0.474425	13.4462
1928	0.47491	13.4533
1929	0.475396	13.4604
1930	0.475881	13.4676
1931	0.476367	13.4747
1932	0.476853	13.4818
1933	0.47734	13.4889
1934	0.477826	13.496
1935	0.478313	13.5032
1936	0.4788	13.5103
1937	0.479288	13.5174
1938	0.479775	13.5245
1939	0.480263	13.5316
1940	0.480751	13.5388
1941	0.48124	13.5459
1942	0.481728	13.553
1943	0.482217	13.5601
1944	0.482706	13.5672
1945	0.483196	13.5743
1946	0.483685	13.5815
1947	0.484175	13.5886
1948	0.484665	13.5957
1949	0.485156	13.6028
1950	0.485646	13.6099
1951	0.486137	13.6171
1952	0.486628	13.6242
1953	0.48712	13.6313
1954	0.487611	13.6384
1955	0.488103	13.6455
1956	0.488595	13.6526
1957	0.489088	13.6598
1958	0.48958	13.6669
1959	0.490073	13.674
1960	0.490566	13.6811
1961	0.49106	13.6882
1962	0.491553	13.6953
1963	0.492047	13.7025
1964	0.492541	13.7096
1965	0.493035	13.7167
1966	0.49353	13.7238
1967	0.494025	13.7309
1968	0.49452	13.738
1969	0.495015	13.7451
1970	0.495511	13.7523
1971	0.496007	13.7594
1972	0.496503	13.7665
1973	0.496999	13.7736
1974	0.497496	13.7807
1975	0.497993	13.7878
1976	0.49849	13.795
1977	0.498987	13.8021
1978	0.499485	13.8092
1979	0.499982	13.8163
1980	0.500481	13.8234
1981	0.500979	13.8305
1982	0.501477	13.8376
1983	0.501976	13.8447
1984	0.502475	13.8519
1985	0.502975	13.859
1986	0.503474	13.8661
1987	0.503974	13.8732
1988	0.504474	13.8803
1989	0.504974	13.8874
1990	0.505475	13.8945
1991	0.505976	13.9017
1992	0.506477	13.9088
1993	0.506978	13.9159
1994	0.50748	13.923
1995	0.507982	13.9301
1996	0.508484	13.9372
1997	0.508986	13.9443
1998	0.509489	13.9514
1999	0.509991	13.9585
2000	0.510494	13.9657
